# Supplementary material for: Persistent TLR4 Activation Promotes Hepatocellular Carcinoma Growth through Positive Feedback Regulation by LIN28A/Let-7g miRNA
Source: Int J Mol Sci. 2022 Jul 29;23(15):8419. doi: 10.3390/ijms23158419 (PMC9369227; doi:10.3390/ijms23158419)
Supplement: Supplementary file 1 [file ijms-23-08419-s001.zip]

Archive with 1 entries (1 files):
- ijms-1699367-supplementary.pdf
